# Supplementary material for: Mutational signatures and the genomic landscape of betel quid chewing‐associated tongue carcinoma
Source: Cancer Med. 2019 Jan 22;8(2):701–11. doi: 10.1002/cam4.1888 (PMC6382727; doi:10.1002/cam4.1888)
Supplement: Supplementary file 2 [file CAM4-8-701-s002.xlsx]

## Sheet: Table_S1
Table S1. General information of 15 BQ-TC and 5 nBQ-TC patients.
Sample	Group	Age (year)	Sex	Betel exposure	Betel exposure (pieces all)	Onset time	Smoking	Family History	Primary residence	Tumor location	Tumor differential	Pathology Size(cm)	TNM	Stage	Year diagnsoes	Year born
KQ01	BQ-TC	32	M	10 years/ 10 pieces/day	36500	5 Months	+	No	Jishou	Left ventral tongue	Highly-moderately		T2N1M0	III	2014	1980
KQ02	BQ-TC	41	M	10 years/10 pieces/day	36500	2 Months	+	No	Huaihua	Left ventral tongue	Highly	1.5*0.5*0.2	T1N1M0	III	2014	1973
KQ03	BQ-TC	45	M	10 years/2-3 pieces/day	9125	2 Months	+	No	Changde	Left ventral tongue	Highly-moderately		T2N0M0	II	2014	1969
KQ04	BQ-TC	44	M	3 years/10 pieces/day	10950	7 Months	+	No	Huaihua	Left ventral tongue	Highly	0.6*0.5*0.2	T1N0M0	I	2014	1970
KQ05	BQ-TC	45	M	10 years/3-5 pieces/day	14600	2 Months	+	No	Changde	Right lateral tongue	Highly-moderately		T2N0M0	II	2014	1969
KQ06	BQ-TC	44	M	3 years/10 pieces/day	10950	8 Months	+	No	Yueyang	Left lateral tongue	Highly		T2N0M0	II	2015	1970
KQ07	BQ-TC	46	M	8 years/30 pieces/day	87600	6 Months	+	No	Yueyang	Left front tongue	Highly		T2N0M0	II	2015	1968
KQ08	BQ-TC	42	M	20 years/10 pieces/day	73000	3 Months	+	No	Changde	Right tongue base	Highly	2.3*1.8*1.8	T2N2M0	IV	2015	1972
KQ09	BQ-TC	59	M	20 years/20 pieces/day	146000	6 Months	+	No	Zhuzhou	Left lateral tongue	Highly-moderately		T3N1M0	IV	2015	1955
KQ10	BQ-TC	48	F	7 years/10 pieces/day	25550	2 Months	-	No	Changsha	Right lateral tongue	Highly-moderately		T2N1M0	III	2015	1966
KQ21	BQ-TC	50	M	1 Year/10 Pieces/ Day	3650	2 Months	+	No	Loudi	Left lateral tongue	Highly	2*1.8*1	T2N0M0	II	2015	1964
KQ22	BQ-TC	46	M	20 Years/10 Pieces/ Day	73000	2 Months	+	No	Changsha	left tongue base	Highly-moderately		T2N0M0	II	2015	1968
KQ23	BQ-TC	30	M	7 Years/10 Pieces/ Day	25550	1 Month	+	No	Chenzhou	Left lateral tongue	Highly		T2N0M0	II	2015	1985
KQ24	BQ-TC	46	M	10 Years/2-3 Pieces/ Day	9125	14 Months	-	No	Changsha	Left lateral tongue	Highly		T2N0M0	II	2015	1968
KQ25	BQ-TC	50	M	8 Years/10 Pieces/ Day	29200	1 Month	+	No	Changsha	Right lateral tongue	Highly		T2N0M0	II	2015	1964
TJ03	nBQ-TC	48	M	NO	0	3 Month	-	No	Beijing	Left lateral tongue	Highly	1.2*0.6*0.6	T1N1M0	III	2015	1966
TJ04	nBQ-TC	60	M	NO	0	6 Months	+	No	Beijing	Left ventral tongue	low-moderately	2.5*2*0.6	T2N2M0	IV	2015	1955
TJ05	nBQ-TC	75	F	NO	0	0.5 Months	-	No	Beijing	Left lateral tongue	Highly-moderately	2.3*1*1.2	T2N1M0	III	2015	1939
TJ06	nBQ-TC	52	M	NO	0	2 Months	+	No	Beijing	Left lateral tongue	Highly	3*2.5*2.5	T2N1M0	III	2015	1962
TJ07	nBQ-TC	49	M	NO	0	3 Months	+	No	Beijing	Left ventral tongue	Highly	3*2*1	T2N1M0	III	2015	1965
