# Supplementary material for: Mutational signatures and the genomic landscape of betel quid chewing‐associated tongue carcinoma
Source: Cancer Med. 2019 Jan 22;8(2):701–11. doi: 10.1002/cam4.1888 (PMC6382727; doi:10.1002/cam4.1888)
Supplement: Supplementary file 3 [file CAM4-8-701-s003.xlsx]

## Sheet: Table_S2
Table S2. Demographic and clinicopathologic characteristics of BQ-TC, nBQ-TC and TCGA-TC.
	ALL	ALL	BQ-TC	BQ-TC	nBQ-TC	nBQ-TC	TCGA-TC	TCGA-TC	BQ-TC vs nBQ-TC	BQ-TC vs TCGA-TC
	No.	%	No.	%	No.	%	No.	%	P valuea	P valuea
Sex
male	73	0.715686	14	0.933333	4	0.8	55	0.670732	0.4474	0.0597
female	29	0.284314	1	0.0666667	1	0.2	27	0.329268
Age
<50	34	0.333333	12	0.8	2	0.4	20	0.243902	0.1313	< 0.0001
≥50	68	0.666667	3	0.2	3	0.6	62	0.756098
Betel exposure
Yes	N.D	N.D	15	1	0	0	N.D	N.D	< 0.0001	N.D
No	N.D	N.D	0	0	5	1	N.D	N.D
From Hunan province
Yes	15	0.147059	15	1	0	0	0	0	< 0.0001	< 0.0001
No	87	0.852941	0	0	5	1	82	1
Smoking
Yes	67	0.67	13	0.866667	3	0.6	51	0.6375	0.2487	0.1319
No	33	0.33	2	0.133333	2	0.4	29	0.3625
HPV Status
HPV+	5	0.0510204	0	0	0	0	5	0.0641026	1	0.5883
HPV-	93	0.94898	15	1	5	1	73	0.935897
Tumor location
Left	38	0.558824	11	0.733333	5	1	22	0.458333	0.5304	0.0802
Right	30	0.441176	4	0.266667	0	0	26	0.541667
Family History
Yes	N.D	N.D	0	0	0	0	N.D	N.D	1	N.D
No	N.D	N.D	15	1	5	1	N.D	N.D
Race
Whilte	73	0.760417	0	0	0	0	73	0.960526	1	< 0.0001
Asian	23	0.239583	15	1	5	1	3	0.0394737
TNM stage
I&II	30	0.315789	10	0.666667	0	0	20	0.266667	0.0325	0.0054
III&IV	65	0.684211	5	0.333333	5	1	55	0.733333
