# Supplementary material for: Mutational signatures and the genomic landscape of betel quid chewing‐associated tongue carcinoma
Source: Cancer Med. 2019 Jan 22;8(2):701–11. doi: 10.1002/cam4.1888 (PMC6382727; doi:10.1002/cam4.1888)
Supplement: Supplementary file 4 [file CAM4-8-701-s004.xlsx]

## Sheet: Table_S3
Table S3. 82 tongue carcinoma (TCGA-TC) samples list from TCGA head and neck squamous cell carcinoma (HNSC).
Samples
TCGA-CV-6961
TCGA-CV-5970
TCGA-CV-6956
TCGA-CV-6954
TCGA-CV-6952
TCGA-CV-6951
TCGA-CV-6933
TCGA-CQ-5327
TCGA-CV-6441
TCGA-CV-7255
TCGA-DQ-5625
TCGA-CR-7394
TCGA-CV-6934
TCGA-CN-6024
TCGA-BA-4075
TCGA-CV-7438
TCGA-CX-7085
TCGA-CV-6941
TCGA-BA-4074
TCGA-CQ-6225
TCGA-CV-7238
TCGA-CV-6945
TCGA-CR-7390
TCGA-CN-6019
TCGA-CV-6959
TCGA-DQ-5624
TCGA-CQ-6221
TCGA-CN-5367
TCGA-D6-6823
TCGA-CV-7104
TCGA-CN-5370
TCGA-CV-5977
TCGA-DQ-5631
TCGA-CV-6003
TCGA-BA-7269
TCGA-CR-7401
TCGA-CN-4736
TCGA-CN-4742
TCGA-CN-6998
TCGA-CR-7382
TCGA-CV-6939
TCGA-CQ-6219
TCGA-CV-7103
TCGA-CV-6436
TCGA-DQ-5630
TCGA-BB-4224
TCGA-CV-5976
TCGA-CQ-6224
TCGA-DQ-7592
TCGA-D6-6825
TCGA-CV-7243
TCGA-BA-6873
TCGA-CQ-5330
TCGA-CV-7180
TCGA-CQ-6222
TCGA-CN-4725
TCGA-CV-5973
TCGA-CN-6996
TCGA-CQ-5325
TCGA-BB-7863
TCGA-CV-6433
TCGA-D6-6515
TCGA-CQ-7067
TCGA-BB-7872
TCGA-CN-4737
TCGA-CV-7236
TCGA-BA-5557
TCGA-CR-7397
TCGA-CR-7372
TCGA-CN-4733
TCGA-CR-6488
TCGA-CR-6493
TCGA-CV-5979
TCGA-HD-7831
TCGA-CQ-7065
TCGA-CR-7392
TCGA-CQ-5329
TCGA-CV-5971
TCGA-CQ-6229
TCGA-CR-7391
TCGA-CN-6017
TCGA-CR-7393
