# Supplementary material for: Mutational signatures and the genomic landscape of betel quid chewing‐associated tongue carcinoma
Source: Cancer Med. 2019 Jan 22;8(2):701–11. doi: 10.1002/cam4.1888 (PMC6382727; doi:10.1002/cam4.1888)
Supplement: Supplementary file 5 [file CAM4-8-701-s005.xlsx]

## Sheet: Table_S4
Table S4. 201 oral carcinoma (TCGA-ORCA) samples list and RASA1 gene mutation status from TCGA head and neck squamous cell carcinoma (HNSC).
Sample	RASA1 gene
TCGA-D6-6516	RASA1 wildtype
TCGA-CV-7413	RASA1 nonsynonymy mutation
TCGA-CV-7425	RASA1 wildtype
TCGA-BB-7871	RASA1 wildtype
TCGA-CV-6953	RASA1 wildtype
TCGA-CN-5364	RASA1 wildtype
TCGA-CR-6471	RASA1 wildtype
TCGA-CV-7254	RASA1 wildtype
TCGA-CV-7091	RASA1 wildtype
TCGA-CV-7104	RASA1 wildtype
TCGA-CV-7409	RASA1 wildtype
TCGA-CV-7435	RASA1 wildtype
TCGA-CV-6955	RASA1 wildtype
TCGA-CV-6940	RASA1 wildtype
TCGA-CR-7401	RASA1 wildtype
TCGA-CV-7263	RASA1 wildtype
TCGA-CN-6011	RASA1 wildtype
TCGA-CV-7183	RASA1 wildtype
TCGA-CQ-5334	RASA1 wildtype
TCGA-CN-4742	RASA1 wildtype
TCGA-CV-6961	RASA1 wildtype
TCGA-CR-6484	RASA1 wildtype
TCGA-CV-6959	RASA1 nonsynonymy mutation
TCGA-CN-4725	RASA1 wildtype
TCGA-CN-4741	RASA1 wildtype
TCGA-DQ-7592	RASA1 wildtype
TCGA-CN-4731	RASA1 wildtype
TCGA-CN-4740	RASA1 wildtype
TCGA-BA-4074	RASA1 wildtype
TCGA-CR-7379	RASA1 wildtype
TCGA-CQ-6224	RASA1 nonsynonymy mutation
TCGA-CQ-7067	RASA1 wildtype
TCGA-CV-6948	RASA1 wildtype
TCGA-CN-5369	RASA1 wildtype
TCGA-D6-6823	RASA1 wildtype
TCGA-CN-6024	RASA1 wildtype
TCGA-CV-6433	RASA1 wildtype
TCGA-CV-6939	RASA1 wildtype
TCGA-CN-6994	RASA1 wildtype
TCGA-CV-7099	RASA1 wildtype
TCGA-CV-5977	RASA1 wildtype
TCGA-CN-6998	RASA1 wildtype
TCGA-CV-5970	RASA1 wildtype
TCGA-CN-4733	RASA1 wildtype
TCGA-CQ-5323	RASA1 wildtype
TCGA-CQ-7065	RASA1 wildtype
TCGA-CN-4734	RASA1 wildtype
TCGA-CV-7102	RASA1 wildtype
TCGA-CX-7085	RASA1 wildtype
TCGA-CV-5436	RASA1 wildtype
TCGA-CQ-5327	RASA1 wildtype
TCGA-CQ-6228	RASA1 wildtype
TCGA-CR-7390	RASA1 wildtype
TCGA-BA-5151	RASA1 wildtype
TCGA-CQ-6225	RASA1 wildtype
TCGA-CV-7255	RASA1 wildtype
TCGA-CN-4728	RASA1 wildtype
TCGA-CN-4726	RASA1 wildtype
TCGA-IQ-7632	RASA1 wildtype
TCGA-BA-6872	RASA1 wildtype
TCGA-CV-5442	RASA1 wildtype
TCGA-CV-5979	RASA1 wildtype
TCGA-CV-7416	RASA1 wildtype
TCGA-CR-6492	RASA1 nonsynonymy mutation
TCGA-DQ-5631	RASA1 wildtype
TCGA-CN-5370	RASA1 wildtype
TCGA-HL-7533	RASA1 wildtype
TCGA-BB-7872	RASA1 wildtype
TCGA-CV-6954	RASA1 wildtype
TCGA-CV-7090	RASA1 wildtype
TCGA-CV-7095	RASA1 wildtype
TCGA-CV-7438	RASA1 wildtype
TCGA-CN-6995	RASA1 wildtype
TCGA-CV-6941	RASA1 wildtype
TCGA-BA-7269	RASA1 wildtype
TCGA-CV-7178	RASA1 wildtype
TCGA-BA-5558	RASA1 wildtype
TCGA-CN-4730	RASA1 wildtype
TCGA-CX-7219	RASA1 wildtype
TCGA-CQ-6220	RASA1 wildtype
TCGA-CR-7376	RASA1 wildtype
TCGA-CV-7236	RASA1 wildtype
TCGA-CV-6942	RASA1 wildtype
TCGA-CV-5976	RASA1 wildtype
TCGA-CQ-5329	RASA1 wildtype
TCGA-CV-6441	RASA1 wildtype
TCGA-CN-5367	RASA1 wildtype
TCGA-CR-7380	RASA1 wildtype
TCGA-BA-5556	RASA1 wildtype
TCGA-CV-6936	RASA1 wildtype
TCGA-BB-4225	RASA1 wildtype
TCGA-CV-7423	RASA1 wildtype
TCGA-BA-4077	RASA1 wildtype
TCGA-CR-7367	RASA1 wildtype
TCGA-CQ-6218	RASA1 wildtype
TCGA-CR-7386	RASA1 wildtype
TCGA-BA-6871	RASA1 wildtype
TCGA-CN-6013	RASA1 wildtype
TCGA-CV-7406	RASA1 wildtype
TCGA-CV-7434	RASA1 wildtype
TCGA-CV-6956	RASA1 wildtype
TCGA-CV-7432	RASA1 wildtype
TCGA-CR-7377	RASA1 wildtype
TCGA-CV-7097	RASA1 wildtype
TCGA-CV-6952	RASA1 wildtype
TCGA-HD-7832	RASA1 wildtype
TCGA-CR-6472	RASA1 wildtype
TCGA-CQ-5332	RASA1 wildtype
TCGA-BA-4075	RASA1 wildtype
TCGA-DQ-5625	RASA1 wildtype
TCGA-BA-5149	RASA1 wildtype
TCGA-CN-5359	RASA1 wildtype
TCGA-CR-6491	RASA1 wildtype
TCGA-CX-7086	RASA1 wildtype
TCGA-CN-6017	RASA1 wildtype
TCGA-BB-7863	RASA1 wildtype
TCGA-CR-6493	RASA1 wildtype
TCGA-CV-5439	RASA1 wildtype
TCGA-CV-7238	RASA1 wildtype
TCGA-DQ-7588	RASA1 wildtype
TCGA-D6-6825	RASA1 wildtype
TCGA-CQ-6223	RASA1 wildtype
TCGA-DQ-5624	RASA1 wildtype
TCGA-CX-7082	RASA1 wildtype
TCGA-CN-6020	RASA1 wildtype
TCGA-CV-6945	RASA1 wildtype
TCGA-BB-4224	RASA1 wildtype
TCGA-BA-5557	RASA1 wildtype
TCGA-CV-7252	RASA1 wildtype
TCGA-CV-7243	RASA1 nonsynonymy mutation
TCGA-CV-6937	RASA1 wildtype
TCGA-CQ-7068	RASA1 wildtype
TCGA-CV-6960	RASA1 wildtype
TCGA-CQ-5330	RASA1 wildtype
TCGA-CV-7407	RASA1 wildtype
TCGA-CR-5250	RASA1 wildtype
TCGA-CN-4729	RASA1 wildtype
TCGA-CV-7103	RASA1 wildtype
TCGA-BA-6873	RASA1 wildtype
TCGA-BA-5152	RASA1 wildtype
TCGA-CQ-5331	RASA1 wildtype
TCGA-BB-4228	RASA1 wildtype
TCGA-CN-5373	RASA1 wildtype
TCGA-CR-7382	RASA1 wildtype
TCGA-CQ-6229	RASA1 wildtype
TCGA-HD-7917	RASA1 wildtype
TCGA-D6-6827	RASA1 wildtype
TCGA-CV-7235	RASA1 wildtype
TCGA-CV-6934	RASA1 wildtype
TCGA-BB-7861	RASA1 wildtype
TCGA-CQ-6219	RASA1 nonsynonymy mutation
TCGA-CR-7365	RASA1 nonsynonymy mutation
TCGA-CR-6477	RASA1 wildtype
TCGA-CN-6018	RASA1 wildtype
TCGA-CQ-6221	RASA1 wildtype
TCGA-CR-7368	RASA1 wildtype
TCGA-CN-6019	RASA1 wildtype
TCGA-CV-7100	RASA1 wildtype
TCGA-D6-6515	RASA1 wildtype
TCGA-CV-7411	RASA1 wildtype
TCGA-CV-5973	RASA1 wildtype
TCGA-CV-6003	RASA1 wildtype
TCGA-CN-6996	RASA1 wildtype
TCGA-IQ-7631	RASA1 wildtype
TCGA-CV-6951	RASA1 wildtype
TCGA-CN-5358	RASA1 wildtype
TCGA-CV-7253	RASA1 wildtype
TCGA-CR-7395	RASA1 wildtype
TCGA-H7-7774	RASA1 wildtype
TCGA-CV-6938	RASA1 wildtype
TCGA-CR-7373	RASA1 wildtype
TCGA-CN-4737	RASA1 wildtype
TCGA-CV-6933	RASA1 wildtype
TCGA-CQ-5324	RASA1 wildtype
TCGA-CV-7180	RASA1 wildtype
TCGA-CQ-6222	RASA1 wildtype
TCGA-CV-7429	RASA1 wildtype
TCGA-CQ-5326	RASA1 wildtype
TCGA-CV-5971	RASA1 wildtype
TCGA-CV-7427	RASA1 wildtype
TCGA-CR-7392	RASA1 wildtype
TCGA-DQ-7591	RASA1 wildtype
TCGA-CQ-6227	RASA1 wildtype
TCGA-CV-6943	RASA1 wildtype
TCGA-CN-6016	RASA1 wildtype
TCGA-CV-6950	RASA1 wildtype
TCGA-CV-7414	RASA1 nonsynonymy mutation
TCGA-CR-7369	RASA1 wildtype
TCGA-CQ-5325	RASA1 wildtype
TCGA-CV-5966	RASA1 wildtype
TCGA-CN-4736	RASA1 wildtype
TCGA-DQ-5630	RASA1 wildtype
TCGA-CR-7393	RASA1 wildtype
TCGA-HD-7831	RASA1 wildtype
TCGA-CR-6488	RASA1 wildtype
TCGA-CR-7394	RASA1 wildtype
TCGA-CR-7372	RASA1 wildtype
TCGA-DQ-7594	RASA1 wildtype
TCGA-CV-6436	RASA1 wildtype
TCGA-CR-7397	RASA1 wildtype
TCGA-CR-7391	RASA1 wildtype
