# Supplementary material for: Mutational signatures and the genomic landscape of betel quid chewing‐associated tongue carcinoma
Source: Cancer Med. 2019 Jan 22;8(2):701–11. doi: 10.1002/cam4.1888 (PMC6382727; doi:10.1002/cam4.1888)
Supplement: Supplementary file 6 [file CAM4-8-701-s006.xlsx]

## Sheet: Table_S5
Table S5. Sequence analysis summary of 10 whole exome sequenced tongue carcinoma.
sample	T/N	Total reads	Q30 read1	Q30 read2
KQ01N	Normal	51548123	0.919848	0.90079
KQ02N	Normal	52478540	0.910417	0.905684
KQ03N	Normal	50215495	0.911407	0.902065
KQ04N	Normal	52349553	0.915075	0.903766
KQ05N	Normal	50910400	0.914316	0.904871
KQ06N	Normal	49957099	0.919	0.903176
KQ07N	Normal	50667918	0.913232	0.904863
KQ08N	Normal	47357388	0.907389	0.895696
KQ09N	Normal	47292492	0.890155	0.884783
KQ10N	Normal	51418525	0.903741	0.897961
KQ01T	Tumor	49980956	0.910979	0.902008
KQ02T	Tumor	53886391	0.916118	0.898741
KQ03T	Tumor	50624997	0.915248	0.904511
KQ04T	Tumor	50749622	0.918067	0.899837
KQ05T	Tumor	47723510	0.909477	0.88696
KQ06T	Tumor	49936008	0.90955	0.908111
KQ07T	Tumor	50969869	0.912504	0.91512
KQ08T	Tumor	48807012	0.912099	0.904417
KQ09T	Tumor	48955041	0.911262	0.893247
KQ10T	Tumor	49279039	0.901892	0.899466
