# Supplementary material for: Mutational signatures and the genomic landscape of betel quid chewing‐associated tongue carcinoma
Source: Cancer Med. 2019 Jan 22;8(2):701–11. doi: 10.1002/cam4.1888 (PMC6382727; doi:10.1002/cam4.1888)
Supplement: Supplementary file 7 [file CAM4-8-701-s007.xlsx]

## Sheet: Table_S6
Table S6. Sequence analysis summary of 10 whole genome sequenced tongue carcinoma.
sample	T/N	Percentage mapped	Percentage properly paired	Coverage >=1x	Coverage >=4x	Coverage >=10x	Coverage >=20x	PCR duplication rate	Paired-end read length	Total effective data yield(Gb)	Total reads number (M)	Depth
KQ21N	Normal	0.8413	0.7797	0.997625	0.991678	0.96764	0.770326	0.1107	150*2	92.146	614.313	25.8408
KQ22N	Normal	0.9865	0.9232	0.99832	0.994903	0.986517	0.942705	0.15	150*2	112.485	749.901	36.9888
KQ23N	Normal	0.9846	0.9246	0.997896	0.993267	0.979182	0.876319	0.158	150*2	90.01	600.067	29.5413
KQ24N	Normal	0.9548	0.9226	0.998256	0.995135	0.987883	0.954833	0.1305	150*2	128.296	855.313	40.8323
KQ25N	Normal	0.9507	0.905	0.998027	0.994519	0.986041	0.937594	0.1352	150*2	112.822	752.151	35.7533
TJ03B	Normal	0.9856	0.9583	0.998295	0.996093	0.990073	0.974951	0.1308	150*2	150.521	1003.48	49.4512
TJ04B	Normal	0.8663	0.8116	0.9981	0.9947	0.9839	0.9205	0.112	150*2	117.372	782.48	33.8931
TJ05B	Normal	0.9491	0.8928	0.9919	0.9879	0.9811	0.9635	0.1211	150*2	112.232	748.21	35.5065
TJ06B	Normal	0.9457	0.8708	0.9983	0.9954	0.9876	0.9489	0.1248	150*2	123.185	821.23	38.832
TJ07B	Normal	0.9498	0.8739	0.9981	0.9939	0.9816	0.9026	0.1208	150*2	97.482	649.88	30.8628
KQ21T	Tumor	0.9843	0.9501	0.998504	0.996736	0.991361	0.981874	0.2241	150*2	183.784	1225.23	60.2995
KQ22T	Tumor	0.9422	0.9091	0.99846	0.995916	0.987028	0.965789	0.2436	150*2	163.374	1089.17	51.3103
KQ23T	Tumor	0.9361	0.8965	0.998322	0.995792	0.989336	0.969346	0.2351	150*2	151.519	1010.13	47.279
KQ24T	Tumor	0.9751	0.9399	0.998345	0.995891	0.987916	0.962909	0.2806	150*2	145.667	971.119	47.3466
KQ25T	Tumor	0.9368	0.9013	0.998093	0.994913	0.988228	0.963208	0.2136	150*2	143.64	957.605	44.854
TJ03T	Tumor	0.9927	0.9662	0.99844	0.996969	0.992463	0.986122	0.2186	150*2	208.634	1390.9	69.037
TJ04T	Tumor	0.9676	0.9242	0.99821	0.995809	0.989283	0.966982	0.124	150*2	144.604	964.031	46.6396
TJ05T	Tumor	0.9957	0.9649	0.992214	0.990187	0.98579	0.979801	0.1363	150*2	191.621	1277.47	63.599
TJ06T	Tumor	0.9894	0.9629	0.9981	0.9949	0.9858	0.9585	0.1901	150*2	142.451	949.67	46.9803
TJ07T	Tumor	0.9889	0.9649	0.9984	0.9962	0.9893	0.9792	0.1182	150*2	175.482	1169.88	57.8447
