# Supplementary material for: Mutational signatures and the genomic landscape of betel quid chewing‐associated tongue carcinoma
Source: Cancer Med. 2019 Jan 22;8(2):701–11. doi: 10.1002/cam4.1888 (PMC6382727; doi:10.1002/cam4.1888)
Supplement: Supplementary file 8 [file CAM4-8-701-s008.xlsx]

## Sheet: Table_S7
Table S7. RASA1 gene expression in tumor of 184 TCGA-ORCA RNA-seq patients.
Sample	Tumor (RPKM)	RASA1 gene	RASA1 group
TCGA-CQ-6224	910.094	RASA1 nonsynonymy mutation	RASA1-M
TCGA-CV-7243	357.402	RASA1 nonsynonymy mutation	RASA1-M
TCGA-CV-7413	535.481	RASA1 nonsynonymy mutation	RASA1-M
TCGA-CV-6959	261.262	RASA1 nonsynonymy mutation	RASA1-M
TCGA-CV-7414	704.159	RASA1 nonsynonymy mutation	RASA1-M
TCGA-CR-6492	576.037	RASA1 nonsynonymy mutation	RASA1-M
TCGA-CR-7365	183.068	RASA1 nonsynonymy mutation	RASA1-M
TCGA-CN-4733	643.462	RASA1 wildtype	RASA1-W
TCGA-CQ-5325	646.575	RASA1 wildtype	RASA1-W
TCGA-CR-7391	806.943	RASA1 wildtype	RASA1-W
TCGA-CR-7393	948.152	RASA1 wildtype	RASA1-W
TCGA-CR-7401	781.701	RASA1 wildtype	RASA1-W
TCGA-CV-6940	933.844	RASA1 wildtype	RASA1-W
TCGA-CV-7091	825.698	RASA1 wildtype	RASA1-W
TCGA-BA-5556	1310.36	RASA1 wildtype	RASA1-W
TCGA-BB-4228	642.071	RASA1 wildtype	RASA1-W
TCGA-CN-4725	755.959	RASA1 wildtype	RASA1-W
TCGA-CN-4736	774.543	RASA1 wildtype	RASA1-W
TCGA-CN-4737	840.285	RASA1 wildtype	RASA1-W
TCGA-CN-5370	1188.11	RASA1 wildtype	RASA1-W
TCGA-CN-5373	1167.95	RASA1 wildtype	RASA1-W
TCGA-CQ-6221	432.751	RASA1 wildtype	RASA1-W
TCGA-CQ-7065	328.932	RASA1 wildtype	RASA1-W
TCGA-CQ-7068	1525.01	RASA1 wildtype	RASA1-W
TCGA-CR-5250	998.835	RASA1 wildtype	RASA1-W
TCGA-CR-6488	947.356	RASA1 wildtype	RASA1-W
TCGA-CR-7372	779.143	RASA1 wildtype	RASA1-W
TCGA-CR-7376	1084.31	RASA1 wildtype	RASA1-W
TCGA-CR-7395	830.44	RASA1 wildtype	RASA1-W
TCGA-CV-5439	161.565	RASA1 wildtype	RASA1-W
TCGA-CV-6003	359.803	RASA1 wildtype	RASA1-W
TCGA-CV-6433	465.822	RASA1 wildtype	RASA1-W
TCGA-CV-6937	609.833	RASA1 wildtype	RASA1-W
TCGA-CV-6938	1231.19	RASA1 wildtype	RASA1-W
TCGA-CV-6942	1002.98	RASA1 wildtype	RASA1-W
TCGA-CV-6955	703.981	RASA1 wildtype	RASA1-W
TCGA-CV-6961	893.879	RASA1 wildtype	RASA1-W
TCGA-CV-7090	892.919	RASA1 wildtype	RASA1-W
TCGA-CV-7099	895.432	RASA1 wildtype	RASA1-W
TCGA-CV-7100	1261.04	RASA1 wildtype	RASA1-W
TCGA-CV-7103	583.86	RASA1 wildtype	RASA1-W
TCGA-CV-7180	636.062	RASA1 wildtype	RASA1-W
TCGA-CV-7183	941.197	RASA1 wildtype	RASA1-W
TCGA-CV-7238	633.136	RASA1 wildtype	RASA1-W
TCGA-CV-7253	962.955	RASA1 wildtype	RASA1-W
TCGA-CV-7254	620.055	RASA1 wildtype	RASA1-W
TCGA-CV-7255	863.396	RASA1 wildtype	RASA1-W
TCGA-CV-7263	700.237	RASA1 wildtype	RASA1-W
TCGA-CV-7406	1042.39	RASA1 wildtype	RASA1-W
TCGA-CV-7407	457.365	RASA1 wildtype	RASA1-W
TCGA-CV-7423	1065.47	RASA1 wildtype	RASA1-W
TCGA-CV-7427	1550.82	RASA1 wildtype	RASA1-W
TCGA-CV-7438	797.298	RASA1 wildtype	RASA1-W
TCGA-CX-7082	745.412	RASA1 wildtype	RASA1-W
TCGA-D6-6515	684.224	RASA1 wildtype	RASA1-W
TCGA-DQ-5625	785.822	RASA1 wildtype	RASA1-W
TCGA-IQ-7631	573.147	RASA1 wildtype	RASA1-W
TCGA-CQ-6225	430.185	RASA1 wildtype	RASA1-W
TCGA-BA-7269	228.042	RASA1 wildtype	RASA1-W
TCGA-BB-4224	544.356	RASA1 wildtype	RASA1-W
TCGA-CN-5358	843.251	RASA1 wildtype	RASA1-W
TCGA-CN-6017	641.041	RASA1 wildtype	RASA1-W
TCGA-CQ-5323	1014.15	RASA1 wildtype	RASA1-W
TCGA-CQ-5329	684.383	RASA1 wildtype	RASA1-W
TCGA-CQ-5330	739.336	RASA1 wildtype	RASA1-W
TCGA-CQ-5332	532.605	RASA1 wildtype	RASA1-W
TCGA-CQ-6220	975.765	RASA1 wildtype	RASA1-W
TCGA-CR-7380	975.577	RASA1 wildtype	RASA1-W
TCGA-CR-7390	752.682	RASA1 wildtype	RASA1-W
TCGA-CV-5973	489.993	RASA1 wildtype	RASA1-W
TCGA-CV-5976	1090.96	RASA1 wildtype	RASA1-W
TCGA-CV-5977	846.005	RASA1 wildtype	RASA1-W
TCGA-CV-5979	666.569	RASA1 wildtype	RASA1-W
TCGA-CV-6436	246.983	RASA1 wildtype	RASA1-W
TCGA-CV-6441	755.275	RASA1 wildtype	RASA1-W
TCGA-CV-6941	1167.6	RASA1 wildtype	RASA1-W
TCGA-CV-6943	941.647	RASA1 wildtype	RASA1-W
TCGA-CV-6952	1163.62	RASA1 wildtype	RASA1-W
TCGA-CV-6953	1639.17	RASA1 wildtype	RASA1-W
TCGA-CV-6960	440.052	RASA1 wildtype	RASA1-W
TCGA-CV-7097	879.902	RASA1 wildtype	RASA1-W
TCGA-CV-7102	1328.74	RASA1 wildtype	RASA1-W
TCGA-CV-7235	530.386	RASA1 wildtype	RASA1-W
TCGA-CV-7252	1183.72	RASA1 wildtype	RASA1-W
TCGA-CV-7429	658.63	RASA1 wildtype	RASA1-W
TCGA-CV-7432	796.21	RASA1 wildtype	RASA1-W
TCGA-CV-7434	710.102	RASA1 wildtype	RASA1-W
TCGA-CX-7085	1127.43	RASA1 wildtype	RASA1-W
TCGA-D6-6516	733.567	RASA1 wildtype	RASA1-W
TCGA-D6-6823	566.611	RASA1 wildtype	RASA1-W
TCGA-D6-6825	730.035	RASA1 wildtype	RASA1-W
TCGA-DQ-5630	268.529	RASA1 wildtype	RASA1-W
TCGA-DQ-7588	703.641	RASA1 wildtype	RASA1-W
TCGA-H7-7774	627.878	RASA1 wildtype	RASA1-W
TCGA-HD-7831	987.533	RASA1 wildtype	RASA1-W
TCGA-CQ-6218	979.496	RASA1 wildtype	RASA1-W
TCGA-CQ-6228	840.051	RASA1 wildtype	RASA1-W
TCGA-CQ-6227	815.397	RASA1 wildtype	RASA1-W
TCGA-CQ-6229	723.964	RASA1 wildtype	RASA1-W
TCGA-BA-4074	468.851	RASA1 wildtype	RASA1-W
TCGA-BA-5149	1207.06	RASA1 wildtype	RASA1-W
TCGA-BA-5151	1430.48	RASA1 wildtype	RASA1-W
TCGA-BA-5152	705.888	RASA1 wildtype	RASA1-W
TCGA-BA-5557	976.921	RASA1 wildtype	RASA1-W
TCGA-BA-5558	663.374	RASA1 wildtype	RASA1-W
TCGA-BA-6871	658.92	RASA1 wildtype	RASA1-W
TCGA-BA-6872	597.746	RASA1 wildtype	RASA1-W
TCGA-BA-6873	1118.54	RASA1 wildtype	RASA1-W
TCGA-BB-4225	499.916	RASA1 wildtype	RASA1-W
TCGA-CN-4726	697.649	RASA1 wildtype	RASA1-W
TCGA-CN-4728	820.774	RASA1 wildtype	RASA1-W
TCGA-CN-4729	741.591	RASA1 wildtype	RASA1-W
TCGA-CN-4730	623.305	RASA1 wildtype	RASA1-W
TCGA-CN-4731	378.106	RASA1 wildtype	RASA1-W
TCGA-CN-4740	771.023	RASA1 wildtype	RASA1-W
TCGA-CN-4741	884.052	RASA1 wildtype	RASA1-W
TCGA-CN-4742	597.065	RASA1 wildtype	RASA1-W
TCGA-CN-5359	1139.48	RASA1 wildtype	RASA1-W
TCGA-CN-5364	563.053	RASA1 wildtype	RASA1-W
TCGA-CN-5367	801.34	RASA1 wildtype	RASA1-W
TCGA-CN-5369	1122.75	RASA1 wildtype	RASA1-W
TCGA-CN-6011	451.209	RASA1 wildtype	RASA1-W
TCGA-CN-6013	907.097	RASA1 wildtype	RASA1-W
TCGA-CN-6016	818.419	RASA1 wildtype	RASA1-W
TCGA-CN-6018	978.659	RASA1 wildtype	RASA1-W
TCGA-CN-6019	799.759	RASA1 wildtype	RASA1-W
TCGA-CN-6024	536.488	RASA1 wildtype	RASA1-W
TCGA-CN-6994	824.821	RASA1 wildtype	RASA1-W
TCGA-CN-6995	950.763	RASA1 wildtype	RASA1-W
TCGA-CN-6998	1319.78	RASA1 wildtype	RASA1-W
TCGA-CQ-5324	1348.09	RASA1 wildtype	RASA1-W
TCGA-CQ-5326	849.572	RASA1 wildtype	RASA1-W
TCGA-CQ-5331	957.776	RASA1 wildtype	RASA1-W
TCGA-CQ-6223	873.868	RASA1 wildtype	RASA1-W
TCGA-CR-6471	1458.6	RASA1 wildtype	RASA1-W
TCGA-CR-6477	542.519	RASA1 wildtype	RASA1-W
TCGA-CR-6484	863.42	RASA1 wildtype	RASA1-W
TCGA-CR-6491	563.843	RASA1 wildtype	RASA1-W
TCGA-CR-6493	949.965	RASA1 wildtype	RASA1-W
TCGA-CR-7368	589.865	RASA1 wildtype	RASA1-W
TCGA-CR-7369	286.574	RASA1 wildtype	RASA1-W
TCGA-CR-7373	943.072	RASA1 wildtype	RASA1-W
TCGA-CR-7377	681.057	RASA1 wildtype	RASA1-W
TCGA-CR-7379	643.157	RASA1 wildtype	RASA1-W
TCGA-CR-7382	1850.69	RASA1 wildtype	RASA1-W
TCGA-CR-7386	725.284	RASA1 wildtype	RASA1-W
TCGA-CR-7392	671.787	RASA1 wildtype	RASA1-W
TCGA-CR-7394	931.639	RASA1 wildtype	RASA1-W
TCGA-CR-7397	981.788	RASA1 wildtype	RASA1-W
TCGA-CV-5436	627.026	RASA1 wildtype	RASA1-W
TCGA-CV-5442	860.063	RASA1 wildtype	RASA1-W
TCGA-CV-5966	646.57	RASA1 wildtype	RASA1-W
TCGA-CV-5970	1284.16	RASA1 wildtype	RASA1-W
TCGA-CV-5971	701.15	RASA1 wildtype	RASA1-W
TCGA-CV-6933	625.967	RASA1 wildtype	RASA1-W
TCGA-CV-6934	1081.81	RASA1 wildtype	RASA1-W
TCGA-CV-6936	804.699	RASA1 wildtype	RASA1-W
TCGA-CV-6939	935.053	RASA1 wildtype	RASA1-W
TCGA-CV-6945	929.305	RASA1 wildtype	RASA1-W
TCGA-CV-6948	484.668	RASA1 wildtype	RASA1-W
TCGA-CV-6950	918.435	RASA1 wildtype	RASA1-W
TCGA-CV-6951	749.974	RASA1 wildtype	RASA1-W
TCGA-CV-6954	480.242	RASA1 wildtype	RASA1-W
TCGA-CV-6956	374.674	RASA1 wildtype	RASA1-W
TCGA-CV-7095	539.973	RASA1 wildtype	RASA1-W
TCGA-CV-7104	539.226	RASA1 wildtype	RASA1-W
TCGA-CV-7178	651.253	RASA1 wildtype	RASA1-W
TCGA-CV-7236	1057.69	RASA1 wildtype	RASA1-W
TCGA-CV-7411	1032.75	RASA1 wildtype	RASA1-W
TCGA-CV-7416	982.586	RASA1 wildtype	RASA1-W
TCGA-CV-7435	872.447	RASA1 wildtype	RASA1-W
TCGA-CX-7086	1043.75	RASA1 wildtype	RASA1-W
TCGA-CX-7219	1360.96	RASA1 wildtype	RASA1-W
TCGA-DQ-5624	1032.21	RASA1 wildtype	RASA1-W
TCGA-DQ-5631	969.796	RASA1 wildtype	RASA1-W
TCGA-DQ-7591	1024.76	RASA1 wildtype	RASA1-W
TCGA-DQ-7592	844.209	RASA1 wildtype	RASA1-W
TCGA-HD-7832	897.247	RASA1 wildtype	RASA1-W
TCGA-IQ-7632	609.31	RASA1 wildtype	RASA1-W
TCGA-CN-6020	907.249	RASA1 wildtype	RASA1-W
TCGA-BA-4077	564.331	RASA1 wildtype	RASA1-W
TCGA-CQ-5334	1118.16	RASA1 wildtype	RASA1-W
TCGA-CR-6472	836.927	RASA1 wildtype	RASA1-W
TCGA-CR-7367	1336.52	RASA1 wildtype	RASA1-W
