# Supplementary material for: Mutational signatures and the genomic landscape of betel quid chewing‐associated tongue carcinoma
Source: Cancer Med. 2019 Jan 22;8(2):701–11. doi: 10.1002/cam4.1888 (PMC6382727; doi:10.1002/cam4.1888)
Supplement: Supplementary file 9 [file CAM4-8-701-s009.xlsx]

## Sheet: Table_S8
Table S8. RASA1 gene expression in tumor and matched normal of 26 TCGA-ORCA RNA-seq patients.
Sample	Tumor (RPKM)	Matched Normal (RPKM)	RASA1 gene
TCGA-CV-7423	1065.47	577.684	RASA1-W
TCGA-CV-7183	941.197	562.212	RASA1-W
TCGA-CV-6961	893.879	589.021	RASA1-W
TCGA-CV-6939	935.053	634.336	RASA1-W
TCGA-CV-7406	1042.39	771.51	RASA1-W
TCGA-CV-6934	1081.81	811.806	RASA1-W
TCGA-CV-6938	1231.19	1022.27	RASA1-W
TCGA-CV-7252	1183.72	992.866	RASA1-W
TCGA-CV-7091	825.699	657.699	RASA1-W
TCGA-CV-7416	982.586	850.496	RASA1-W
TCGA-CV-7097	879.902	752.086	RASA1-W
TCGA-CV-7178	651.253	526.068	RASA1-W
TCGA-CV-7432	796.21	813.153	RASA1-W
TCGA-CV-6936	804.699	833.633	RASA1-W
TCGA-CV-6943	941.647	998.303	RASA1-W
TCGA-CV-6933	625.967	714.17	RASA1-W
TCGA-CV-7438	797.298	891.571	RASA1-W
TCGA-CV-7238	633.136	732.131	RASA1-W
TCGA-CV-7434	710.102	836.271	RASA1-W
TCGA-CV-7103	583.86	742.948	RASA1-W
TCGA-CV-7255	863.397	1097.65	RASA1-W
TCGA-CV-6956	374.674	619.745	RASA1-W
TCGA-CV-6955	703.981	1069.08	RASA1-W
TCGA-CV-7235	530.387	955.511	RASA1-W
TCGA-CV-6959	261.263	700.805	RASA1-M
TCGA-CV-6960	440.052	1020.17	RASA1-W
