# Supplementary material for: Mutational signatures and the genomic landscape of betel quid chewing‐associated tongue carcinoma
Source: Cancer Med. 2019 Jan 22;8(2):701–11. doi: 10.1002/cam4.1888 (PMC6382727; doi:10.1002/cam4.1888)
Supplement: Supplementary file 10 [file CAM4-8-701-s010.xlsx]

## Sheet: Table_S9
Table S9. APOBEC family genes expression in tumor of 184 TCGA-ORCA RNA-seq patients (RPKM).
Sample	APOBEC1	APOBEC2	APOBEC3A	APOBEC3B	APOBEC3C	APOBEC3D	APOBEC3F	APOBEC3G	APOBEC3H	APOBEC4	RASA1 gene	RASA1 group
TCGA-CQ-6224	0	513.45	60.0134	662.919	599.193	62.8783	180.901	462.004	6.0525	0	RASA1 nonsynonymy mutation	RASA1-M
TCGA-CV-7243	0	110.088	55.2442	315.052	318.655	7.2058	80.8647	92.0737	2.8022	0	RASA1 nonsynonymy mutation	RASA1-M
TCGA-CV-7414	0	42.5417	352.721	483.331	973.051	100.946	783.055	536.097	8.292	0	RASA1 nonsynonymy mutation	RASA1-M
TCGA-CR-6492	0	0.7048	601.533	238.217	473.967	103.956	179.368	269.58	4.2287	0.3524	RASA1 nonsynonymy mutation	RASA1-M
TCGA-CR-7365	0	103.774	2208.3	773.962	595.472	78.4906	138.491	158.491	1.1321	0	RASA1 nonsynonymy mutation	RASA1-M
TCGA-CV-6959	0	468.854	1297.9	347.955	466.256	37.3395	90.5888	263.649	6.8185	0	RASA1 nonsynonymy mutation	RASA1-M
TCGA-CV-7413	0	1.3175	252.525	357.488	569.609	124.725	221.783	383.399	6.1484	0	RASA1 nonsynonymy mutation	RASA1-M
TCGA-HD-7831	0	41.5764	73.9137	579.183	537.029	25.4078	165.728	177.855	1.1549	0	RASA1 wildtype	RASA1-W
TCGA-BA-4074	0	14.2591	110.188	2624.09	1022.42	39.6943	272.465	1074.06	26.5913	0	RASA1 wildtype	RASA1-W
TCGA-BA-4077	0.9625	12.0308	1141.48	1750.72	1278.15	300.77	401.347	1029.84	23.5804	0	RASA1 wildtype	RASA1-W
TCGA-BA-5149	0	15.7426	775.496	486.995	296.715	11.2936	57.4949	165.64	2.0534	0	RASA1 wildtype	RASA1-W
TCGA-BA-5151	0	0.2668	1305.94	209.74	260.707	35.2235	86.9913	202.268	3.2021	0	RASA1 wildtype	RASA1-W
TCGA-BA-5152	0	0.6051	730.106	2318.91	1239.64	149.47	272.617	542.511	13.9183	0	RASA1 wildtype	RASA1-W
TCGA-BA-5556	0	0.3374	1774.97	216.937	920.04	180.499	239.204	720.31	12.8205	0	RASA1 wildtype	RASA1-W
TCGA-BA-5557	0	1.2568	4810.68	619.15	555.509	25.1362	63.6783	164.223	10.0545	0	RASA1 wildtype	RASA1-W
TCGA-BA-5558	0	2.0276	954.177	220.195	303.731	44.6067	53.528	154.501	4.8662	0	RASA1 wildtype	RASA1-W
TCGA-BA-6871	1.9293	15.7556	121.543	376.527	698.714	191.961	225.402	474.92	29.9035	0	RASA1 wildtype	RASA1-W
TCGA-BA-6872	0	0	3120.39	414.619	538.083	73.7101	175.061	265.971	1.8428	0	RASA1 wildtype	RASA1-W
TCGA-BA-6873	0	72.7041	602.946	379.834	487.245	66.3265	160.077	301.658	5.7398	0	RASA1 wildtype	RASA1-W
TCGA-BA-7269	0	20.9607	250.53	537.492	269.495	149.719	707.174	493.575	17.4672	0	RASA1 wildtype	RASA1-W
TCGA-BB-4224	0.9162	32.9821	624.008	727.343	239.579	90.2428	104.901	246.45	1.8323	0.4581	RASA1 wildtype	RASA1-W
TCGA-BB-4225	0	0.7172	626.087	2804.84	973.196	199.014	253.877	1027.7	39.0856	0.3586	RASA1 wildtype	RASA1-W
TCGA-BB-4228	1.5692	0.7846	420.949	5483.33	857.984	49.0388	284.818	193.409	27.8541	0.3923	RASA1 wildtype	RASA1-W
TCGA-CN-4725	0	427.046	376.577	363.636	290.521	11.3232	48.2045	58.2336	0.3235	0	RASA1 wildtype	RASA1-W
TCGA-CN-4726	0	9.2767	523.554	171.039	164.661	28.4099	23.7716	92.7671	2.3192	0	RASA1 wildtype	RASA1-W
TCGA-CN-4728	0	122.309	670.793	1300.35	569.858	123.225	211.177	392.121	8.7036	0	RASA1 wildtype	RASA1-W
TCGA-CN-4729	0	3.1993	1064.55	587.189	586.837	101.463	96.8921	128.428	7.7697	0.9141	RASA1 wildtype	RASA1-W
TCGA-CN-4730	0.4189	6.703	69.1244	349.812	235.023	11.7302	18.4332	27.6498	1.6757	0.4189	RASA1 wildtype	RASA1-W
TCGA-CN-4731	0	0.4632	310.792	768.411	668.365	51.8759	114.868	273.275	8.3372	0	RASA1 wildtype	RASA1-W
TCGA-CN-4733	0	100.741	275.062	532.346	1000.49	229.63	445.926	1611.85	29.6296	0	RASA1 wildtype	RASA1-W
TCGA-CN-4736	0	846.376	737.232	860.379	868.616	187.809	313.839	854.201	13.1796	0	RASA1 wildtype	RASA1-W
TCGA-CN-4737	0	341.474	52.085	72.2931	359.113	23.5188	47.0375	60.1538	1.3569	0.9046	RASA1 wildtype	RASA1-W
TCGA-CN-4740	0	333.651	293.658	281.851	468.863	77.6995	100.171	263.569	12.9499	0.3809	RASA1 wildtype	RASA1-W
TCGA-CN-4741	0	3.7517	832.197	574.011	691.678	95.1569	206.003	369.372	6.1392	1.7053	RASA1 wildtype	RASA1-W
TCGA-CN-4742	0	34.7395	1489.16	560.113	462.956	23.396	53.8816	87.5576	1.4179	0.3545	RASA1 wildtype	RASA1-W
TCGA-CN-5358	0	171.064	400.425	209.362	602.979	191.915	220.851	644.255	16.5957	0	RASA1 wildtype	RASA1-W
TCGA-CN-5359	0	14.189	680.748	1344.08	709.449	143.18	325.379	380.2	19.9936	0	RASA1 wildtype	RASA1-W
TCGA-CN-5364	0	90.7557	2893.68	1489.97	798.05	54.0034	144.009	321.395	2.6252	0	RASA1 wildtype	RASA1-W
TCGA-CN-5367	0	38.2199	83.0028	230.477	501.105	27.4102	160.987	129.33	2.7024	0	RASA1 wildtype	RASA1-W
TCGA-CN-5369	0	0.4184	6694.56	611.716	923.013	260.251	258.159	633.054	10.0418	0.4184	RASA1 wildtype	RASA1-W
TCGA-CN-5370	0	205.898	748.719	338.706	374.954	136.968	165.194	427.542	11.2902	0	RASA1 wildtype	RASA1-W
TCGA-CN-5373	0	20.1149	2116.06	439.976	647.51	161.877	188.697	575.192	9.0996	0	RASA1 wildtype	RASA1-W
TCGA-CN-6011	0	0.5675	708.854	447.219	820.658	339.387	313.848	396.708	10.2157	0	RASA1 wildtype	RASA1-W
TCGA-CN-6013	0	44.7591	1678.92	923.955	1260.56	188.627	247.088	699.703	26.4901	0	RASA1 wildtype	RASA1-W
TCGA-CN-6016	0	1087.29	559.917	589.36	888.946	197.314	405.475	690.083	4.6488	0	RASA1 wildtype	RASA1-W
TCGA-CN-6017	0	2493.37	943.233	212.876	719.395	218.069	296.527	941.502	35.191	0	RASA1 wildtype	RASA1-W
TCGA-CN-6018	0	88.1456	368.773	579.243	747.889	178.54	467.262	710.562	10.7933	0	RASA1 wildtype	RASA1-W
TCGA-CN-6019	0	139.39	382.801	243.932	621.532	91.5395	180.478	364.077	15.0832	0	RASA1 wildtype	RASA1-W
TCGA-CN-6024	0	219.26	563.195	394.603	491.49	6.5127	95.0851	15.1962	0.4342	0	RASA1 wildtype	RASA1-W
TCGA-CN-6994	0	1.0368	263.349	1384.14	983.411	218.248	376.879	518.403	7.776	0	RASA1 wildtype	RASA1-W
TCGA-CN-6995	0.8288	66.7219	847.078	826.772	826.357	161.21	200.58	711.977	15.748	0	RASA1 wildtype	RASA1-W
TCGA-CN-6998	0	38.3421	1266.35	445.549	308.867	48.2826	98.6953	151.238	2.8402	0	RASA1 wildtype	RASA1-W
TCGA-CQ-5323	0	0.5996	2989.41	1522.29	928.721	196.057	222.437	377.124	8.3939	0	RASA1 wildtype	RASA1-W
TCGA-CQ-5324	0	0.5447	316.781	163.132	556.721	59.921	98.5973	344.274	2.1789	1.6342	RASA1 wildtype	RASA1-W
TCGA-CQ-5325	0	675.926	2379.89	942.301	800.789	183.965	198.949	893.188	16.6484	0	RASA1 wildtype	RASA1-W
TCGA-CQ-5326	0	0	5693.17	1206.44	1146.6	141.323	346.702	532.063	8.8077	0	RASA1 wildtype	RASA1-W
TCGA-CQ-5329	0	29.7619	323.593	866.883	376.623	56.8182	104.978	228.355	9.1991	0	RASA1 wildtype	RASA1-W
TCGA-CQ-5330	0	386.841	161.656	571.186	612.025	111.174	252.978	460.011	11.9115	0	RASA1 wildtype	RASA1-W
TCGA-CQ-5331	0	0.2826	3105.31	299.322	562.306	235.377	270.981	660.921	17.2365	0	RASA1 wildtype	RASA1-W
TCGA-CQ-5332	0	0	247.697	567.554	487.717	58.3419	96.2129	203.685	1.5353	0	RASA1 wildtype	RASA1-W
TCGA-CQ-5334	0	0.4717	613.226	402.842	700.964	130.192	135.381	368.407	8.0191	0	RASA1 wildtype	RASA1-W
TCGA-CQ-6220	0	5.9084	1371.29	712.233	621.995	206.795	177.79	299.718	1.0743	0	RASA1 wildtype	RASA1-W
TCGA-CQ-6221	0	0	19.4455	411.856	734.445	127.172	588.049	503.267	2.4646	0	RASA1 wildtype	RASA1-W
TCGA-CQ-6223	0	0.721	914.528	363.41	667.268	115.357	115.717	166.547	5.7678	0	RASA1 wildtype	RASA1-W
TCGA-CQ-7065	0	80.3653	118.722	218.265	221.918	0.9132	36.0731	55.2511	0.4566	0	RASA1 wildtype	RASA1-W
TCGA-CQ-7068	0	1.012	1308.15	949.57	1214.71	379.153	447.968	1411.03	58.3572	0	RASA1 wildtype	RASA1-W
TCGA-CR-5250	0.3912	1.5648	313.35	1615.65	1821.81	258.191	563.326	938.876	26.9927	0	RASA1 wildtype	RASA1-W
TCGA-CR-6471	0	0.3906	5752.88	3955.71	1473.05	125.781	128.516	376.562	9.7656	0	RASA1 wildtype	RASA1-W
TCGA-CR-6472	0	3.5035	177.678	711.712	417.918	74.0741	94.0941	125.626	11.5115	5.5055	RASA1 wildtype	RASA1-W
TCGA-CR-6477	0	14.855	340.058	1168.72	682.124	115.628	286.661	338.854	5.6208	0.4015	RASA1 wildtype	RASA1-W
TCGA-CR-6484	0	2.6549	2260.51	344.358	603.097	101.327	155.752	344.69	15.4867	0	RASA1 wildtype	RASA1-W
TCGA-CR-6488	0	247.411	723.148	327.361	304.313	48.2579	78.1489	177.186	5.402	0.7203	RASA1 wildtype	RASA1-W
TCGA-CR-6491	0	4.378	4932.06	650.814	489.846	67.6152	115.286	141.068	4.378	0	RASA1 wildtype	RASA1-W
TCGA-CR-6493	0	5.0019	238.168	113.505	235.09	9.6191	27.3182	88.1108	1.1543	0	RASA1 wildtype	RASA1-W
TCGA-CR-7367	0	0.338	451.877	213.264	323.445	55.7665	69.6236	151.414	5.7456	0	RASA1 wildtype	RASA1-W
TCGA-CR-7368	0	2.6486	1555.44	1445.73	682.755	82.99	187.463	352.56	5.8858	0	RASA1 wildtype	RASA1-W
TCGA-CR-7369	0	5.1409	932.568	622.055	587.096	50.0386	82.2552	159.712	5.4837	0.3427	RASA1 wildtype	RASA1-W
TCGA-CR-7372	0	62.6147	791.536	214.617	401.166	28.5005	76.4331	128.252	1.2955	0	RASA1 wildtype	RASA1-W
TCGA-CR-7373	0	0.373	536.79	235.382	445.025	148.466	118.996	398.769	9.3257	0	RASA1 wildtype	RASA1-W
TCGA-CR-7376	0	83.0608	673.97	719.751	1054.61	247.874	348.594	1119.69	31.0661	0	RASA1 wildtype	RASA1-W
TCGA-CR-7377	0	158.932	222.645	500.602	743.202	143.529	229.997	753.354	19.9541	0	RASA1 wildtype	RASA1-W
TCGA-CR-7379	0	12.3963	184.745	269.12	498.252	79.5764	86.7742	127.562	1.1996	0	RASA1 wildtype	RASA1-W
TCGA-CR-7380	0	0.9951	202.012	241.817	524.932	112.45	125.386	230.373	2.9854	0	RASA1 wildtype	RASA1-W
TCGA-CR-7382	0	59.4994	407.996	586.495	948.843	172.832	277.979	969.621	22.3516	0	RASA1 wildtype	RASA1-W
TCGA-CR-7386	0	31.5231	217.223	379.997	730.191	165.64	176.53	437.312	20.6333	0.5731	RASA1 wildtype	RASA1-W
TCGA-CR-7390	0	2.6779	1017.8	1300.86	778.118	177.506	227.238	243.305	4.2081	0	RASA1 wildtype	RASA1-W
TCGA-CR-7391	0	72.4725	307.767	157.024	628.095	127.069	152.675	509.24	17.3934	0	RASA1 wildtype	RASA1-W
TCGA-CR-7392	0	16.2117	454.909	182.258	553.162	135.589	164.082	439.68	10.3165	0	RASA1 wildtype	RASA1-W
TCGA-CR-7393	0	26.5604	211.866	136.508	925.291	132.184	306.989	563.946	10.5006	0	RASA1 wildtype	RASA1-W
TCGA-CR-7394	0	18.0558	1634.69	241.174	934.387	316.621	290.827	755.763	23.2146	0	RASA1 wildtype	RASA1-W
TCGA-CR-7395	0	1.444	736.462	311.913	678.7	103.971	168.231	338.628	12.2744	0	RASA1 wildtype	RASA1-W
TCGA-CR-7397	0	46.538	291.714	480.136	863.224	142.452	337.684	446.084	8.5131	0.5675	RASA1 wildtype	RASA1-W
TCGA-CR-7401	0	225.792	1266.4	455.51	1058.28	55.9571	212.539	409.861	4.4177	0	RASA1 wildtype	RASA1-W
TCGA-CV-5436	0	14.6169	466.058	171.038	642.137	103.327	174.395	476.31	3.0242	0	RASA1 wildtype	RASA1-W
TCGA-CV-5439	0	0.4335	1083.5	556.033	681.045	40.3165	54.6223	131.787	4.3351	0	RASA1 wildtype	RASA1-W
TCGA-CV-5442	0	0.5238	1054.15	483.824	288.633	4.7145	4.7145	17.2865	1.0477	0	RASA1 wildtype	RASA1-W
TCGA-CV-5966	0	43.8988	125.58	724.122	549.851	120.164	229.167	621.652	20.4613	0	RASA1 wildtype	RASA1-W
TCGA-CV-5970	0	76.9711	1264.9	272.508	367.751	51.8171	111.683	144.887	2.5154	0.5031	RASA1 wildtype	RASA1-W
TCGA-CV-5971	0	5042.71	208.036	483.973	393.68	104.018	164.334	388.262	17.6975	0	RASA1 wildtype	RASA1-W
TCGA-CV-5973	0	23.2095	1825.81	213.316	139.92	7.9576	53.0504	61.6711	5.305	0.6631	RASA1 wildtype	RASA1-W
TCGA-CV-5976	0	270.191	97.0354	439.228	507.768	55.2742	102.309	143.164	1.3733	0	RASA1 wildtype	RASA1-W
TCGA-CV-5977	0	12.8771	527.006	336.712	163.11	12.8771	100.632	160.248	2.8616	0	RASA1 wildtype	RASA1-W
TCGA-CV-5979	0	25.0473	18.431	118.147	304.82	8.9792	89.7921	185.728	1.8904	0.4726	RASA1 wildtype	RASA1-W
TCGA-CV-6003	0	7.5802	2192.66	1522.02	714.132	19.5489	435.261	388.982	11.9687	0	RASA1 wildtype	RASA1-W
TCGA-CV-6433	0	2.4612	176.383	3160.12	1042.71	177.203	397.066	1277.75	72.604	0	RASA1 wildtype	RASA1-W
TCGA-CV-6436	0	0	534.492	261.918	438.026	97.0275	205.833	773.416	56.6461	0	RASA1 wildtype	RASA1-W
TCGA-CV-6441	0	488.536	189.069	940.997	359.013	104.749	150.82	194.285	5.2157	0	RASA1 wildtype	RASA1-W
TCGA-CV-6933	0	6.3562	668.356	1155.56	740.817	92.1652	198.95	462.415	13.3481	0	RASA1 wildtype	RASA1-W
TCGA-CV-6934	0	138.589	294.846	424.379	645.92	208.575	242.324	548.271	21.3001	0	RASA1 wildtype	RASA1-W
TCGA-CV-6936	0	0.3057	221.662	171.826	417.336	98.7541	236.949	424.673	11.0066	0	RASA1 wildtype	RASA1-W
TCGA-CV-6937	0	23.8249	184.16	787.508	488.088	75.982	163.554	257.566	11.5905	0	RASA1 wildtype	RASA1-W
TCGA-CV-6938	0	1.4115	1000.81	195.419	672.569	132.679	233.6	750.2	22.5836	0	RASA1 wildtype	RASA1-W
TCGA-CV-6939	0.3298	2.3087	887.533	775.066	854.552	202.836	388.522	832.454	21.1082	27.7045	RASA1 wildtype	RASA1-W
TCGA-CV-6940	0	199.916	269.343	975.742	725.22	74.4458	203.262	287.746	2.9276	0	RASA1 wildtype	RASA1-W
TCGA-CV-6941	0	0.7959	824.992	431.002	549.995	95.5129	243.16	208.934	22.2863	0	RASA1 wildtype	RASA1-W
TCGA-CV-6942	0	2.0736	518.984	248.944	675.307	229.48	360.118	915.846	17.2801	0	RASA1 wildtype	RASA1-W
TCGA-CV-6943	0	7.9164	2021.53	430.652	1172.58	409.12	351.488	1129.83	74.0975	0	RASA1 wildtype	RASA1-W
TCGA-CV-6945	0	0.8692	73.4463	462.408	350.717	80.3998	100.391	247.718	14.3416	0	RASA1 wildtype	RASA1-W
TCGA-CV-6948	0.6326	1.2651	112.28	315.332	364.671	86.6609	472.207	222.978	7.5907	0	RASA1 wildtype	RASA1-W
TCGA-CV-6950	0	218.646	177.858	820.2	500	23.3074	145.394	310.211	2.7747	0	RASA1 wildtype	RASA1-W
TCGA-CV-6951	0	185.28	625.588	398.374	484.382	91.9983	115.961	114.677	0.8558	0	RASA1 wildtype	RASA1-W
TCGA-CV-6952	0	59.7039	2512.68	430.721	434.986	81.0267	210.669	426.03	5.5439	0	RASA1 wildtype	RASA1-W
TCGA-CV-6953	0	1.9345	2224.25	135.251	203.772	38.691	26.4388	148.315	11.6073	0	RASA1 wildtype	RASA1-W
TCGA-CV-6954	0	15.596	141.381	160.029	214.954	58.3156	110.867	140.364	4.0685	0	RASA1 wildtype	RASA1-W
TCGA-CV-6955	0	0.5631	1274.21	158.784	556.869	136.824	170.045	408.784	6.1937	0	RASA1 wildtype	RASA1-W
TCGA-CV-6956	0	124.207	191.297	689.03	958.296	106.528	41.7044	14.9592	0.4533	0.4533	RASA1 wildtype	RASA1-W
TCGA-CV-6960	0	0	274.972	915.293	512.257	41.176	147.954	341.621	16.7495	0	RASA1 wildtype	RASA1-W
TCGA-CV-6961	0.87	709.333	488.646	654.814	651.624	93.6691	205.318	487.195	8.4099	0	RASA1 wildtype	RASA1-W
TCGA-CV-7090	0	0.9235	537.781	334.896	596.098	44.7882	116.357	236.408	8.3112	0	RASA1 wildtype	RASA1-W
TCGA-CV-7091	0	30.1527	1125.57	739.695	506.87	28.2443	71.374	90.0763	9.1603	0	RASA1 wildtype	RASA1-W
TCGA-CV-7095	0	97.8022	689.348	670.418	513.199	105.689	125.671	273.425	3.6807	0	RASA1 wildtype	RASA1-W
TCGA-CV-7097	0	436.886	442.177	1780.42	948.98	114.135	220.71	422.902	8.3144	0	RASA1 wildtype	RASA1-W
TCGA-CV-7099	0	0.4269	2284.51	293.247	556.188	230.073	307.333	563.444	14.0861	0	RASA1 wildtype	RASA1-W
TCGA-CV-7100	0	0.4728	33.5697	821.749	1176.83	686.998	479.433	1212.77	14.1844	0.4728	RASA1 wildtype	RASA1-W
TCGA-CV-7102	0	212.634	21.3435	277.786	693.965	52.8582	112.924	246.672	6.4071	0	RASA1 wildtype	RASA1-W
TCGA-CV-7103	0	298.077	70.0549	696.085	349.245	24.0385	113.324	80.3571	2.4038	0	RASA1 wildtype	RASA1-W
TCGA-CV-7104	0	578.524	3331.1	1106.49	1090.38	320.805	530.649	1027.74	8.0537	0	RASA1 wildtype	RASA1-W
TCGA-CV-7178	0	105.01	114.948	197.764	692.671	134.161	184.513	405.135	7.619	0	RASA1 wildtype	RASA1-W
TCGA-CV-7180	0	7.9909	329.909	147.26	277.397	19.9772	63.3562	95.8904	1.7123	0	RASA1 wildtype	RASA1-W
TCGA-CV-7183	0	0	1911.38	52.23	407.277	16.4319	35.7981	43.4272	0	0	RASA1 wildtype	RASA1-W
TCGA-CV-7235	0	0.4534	490.99	236.201	387.623	228.494	171.824	487.816	10.8807	0	RASA1 wildtype	RASA1-W
TCGA-CV-7236	0	2.908	31.2615	295.53	613.234	44.3477	206.471	326.064	3.2715	0	RASA1 wildtype	RASA1-W
TCGA-CV-7238	0	597.16	354.158	542.394	467.343	104.665	214.199	474.645	14.6045	0	RASA1 wildtype	RASA1-W
TCGA-CV-7252	0	1.2296	386.509	187.721	693.503	83.204	313.552	87.3027	2.8691	0	RASA1 wildtype	RASA1-W
TCGA-CV-7253	0	39.1445	262.016	535.396	462.789	7.5764	71.9754	65.9774	2.5255	0	RASA1 wildtype	RASA1-W
TCGA-CV-7254	0	2.0215	93.9983	1700.56	1272.51	219.329	295.134	491.217	13.6449	0	RASA1 wildtype	RASA1-W
TCGA-CV-7255	0	79.9345	232.438	214.705	249.079	6.5475	33.5561	53.1987	1.0913	0	RASA1 wildtype	RASA1-W
TCGA-CV-7263	0	221.203	152.942	401.191	842.309	97.883	156.162	208.967	7.4056	0.322	RASA1 wildtype	RASA1-W
TCGA-CV-7406	0	873.216	283.106	4184.53	1257.22	23.8964	215.732	153.004	6.6379	0.3319	RASA1 wildtype	RASA1-W
TCGA-CV-7407	0	5.9215	175.133	370.389	1139.16	285.714	373.797	448.187	18.1347	0	RASA1 wildtype	RASA1-W
TCGA-CV-7411	0	0	2102.55	294.899	502.657	34.5377	33.475	78.1084	6.3762	0	RASA1 wildtype	RASA1-W
TCGA-CV-7416	0	0.3389	363.267	745.51	780.752	14.2325	83.0227	76.5842	3.0498	0	RASA1 wildtype	RASA1-W
TCGA-CV-7423	0	37.3514	339.69	121.261	538.625	25.4669	106.112	196.944	2.5467	0	RASA1 wildtype	RASA1-W
TCGA-CV-7427	0	8.3128	3682.04	302.377	1028.19	275.88	206.261	568.905	17.1451	0	RASA1 wildtype	RASA1-W
TCGA-CV-7429	0	47.3595	29.3015	275.98	778.876	228.279	299.489	332.879	11.5843	0	RASA1 wildtype	RASA1-W
TCGA-CV-7432	0	0.7695	451.712	939.977	567.911	15.7753	75.7984	98.8842	0	0	RASA1 wildtype	RASA1-W
TCGA-CV-7434	0	0.7704	624.39	353.217	511.144	126.727	200.298	351.291	3.0815	0	RASA1 wildtype	RASA1-W
TCGA-CV-7435	0	48.9484	982.027	467.304	466.922	76.8642	121.989	181.644	7.2658	0	RASA1 wildtype	RASA1-W
TCGA-CV-7438	0	610.915	517.606	967.87	856.954	57.6585	210.827	686.18	11.8838	0	RASA1 wildtype	RASA1-W
TCGA-CX-7082	0	101.516	249.176	590.639	476.269	107.119	505.933	384.641	3.9552	0	RASA1 wildtype	RASA1-W
TCGA-CX-7085	0	211.45	6117.27	171.745	724.838	138.042	144.968	481.995	21.2373	0	RASA1 wildtype	RASA1-W
TCGA-CX-7086	0	0	3360.39	406.261	240.99	34.2191	44.4121	71.3506	1.4561	0	RASA1 wildtype	RASA1-W
TCGA-CX-7219	0	1.6062	1672.02	592.676	481.208	53.9672	264.375	229.682	3.5336	0	RASA1 wildtype	RASA1-W
TCGA-D6-6515	0	31.8218	396.977	550.915	935.561	259.348	313.047	863.564	28.2418	0	RASA1 wildtype	RASA1-W
TCGA-D6-6516	0	0.4147	717.093	279.953	617.969	88.3406	128.156	241.796	7.0507	0	RASA1 wildtype	RASA1-W
TCGA-D6-6823	0	6.0502	355.267	353.705	381.712	60.7769	61.8769	64.352	6.8752	0	RASA1 wildtype	RASA1-W
TCGA-D6-6825	0	56.0379	1589.58	318.074	697.711	180.742	234.807	730.86	20.9155	0	RASA1 wildtype	RASA1-W
TCGA-DQ-5624	0	104.468	1825.29	841.054	544.198	91.9319	147.541	261.974	5.4645	0	RASA1 wildtype	RASA1-W
TCGA-DQ-5625	0	742.688	4656.29	1165.45	845.85	94.4664	187.747	560.474	19.3676	0	RASA1 wildtype	RASA1-W
TCGA-DQ-5630	0	223.003	7462.83	1513.47	1205	349.429	451.712	1739.68	27.2169	0.439	RASA1 wildtype	RASA1-W
TCGA-DQ-5631	0	15.6732	12.8829	335.015	437.663	9.4989	66.4925	184.754	1.4248	0.2375	RASA1 wildtype	RASA1-W
TCGA-DQ-7588	0	2.118	147.834	488.404	701.896	76.247	332.521	337.605	0.8472	0	RASA1 wildtype	RASA1-W
TCGA-DQ-7591	0	5.5834	88.3135	3690.1	1226.82	416.214	662.389	1738.46	45.682	1.0152	RASA1 wildtype	RASA1-W
TCGA-DQ-7592	0	135.819	1013	622.242	619.083	100.624	143.039	257.651	6.3172	0.4512	RASA1 wildtype	RASA1-W
TCGA-H7-7774	0	0	1097.05	148.299	494.785	143.764	127.438	214.059	6.3492	0.4535	RASA1 wildtype	RASA1-W
TCGA-HD-7832	0	0	1331.88	874.367	1090.85	166.959	294.634	508.944	12.6271	0	RASA1 wildtype	RASA1-W
TCGA-IQ-7631	0	7.204	3.3249	90.3275	844.534	14.4081	108.615	112.494	9.4207	0.5542	RASA1 wildtype	RASA1-W
TCGA-IQ-7632	0	1.0953	504.381	99.1238	277.108	29.5728	64.6221	96.9332	4.9288	0.5476	RASA1 wildtype	RASA1-W
TCGA-CN-6020	0.876	10.9505	3198.42	876.04	580.377	36.7937	141.918	227.77	3.0661	0	RASA1 wildtype	RASA1-W
TCGA-CQ-6218	0	1.6928	1373.25	692.763	564.537	97.7571	146.847	438.426	4.2319	0	RASA1 wildtype	RASA1-W
TCGA-CQ-6225	0	20.1041	381.26	487.884	334.231	25.4891	45.2342	54.9273	2.872	0	RASA1 wildtype	RASA1-W
TCGA-CQ-6228	0	2.728	199.488	357.715	355.328	52.1739	79.4544	49.1049	0.682	0	RASA1 wildtype	RASA1-W
TCGA-CQ-6227	0	529.398	763.504	141.163	248.903	25.8476	158.915	240.287	1.5955	0	RASA1 wildtype	RASA1-W
TCGA-CQ-6229	0	158.963	1421.11	698.288	384.622	71.879	132.354	277.84	10.0216	0	RASA1 wildtype	RASA1-W
