# Supplementary material for: Mutational signatures and the genomic landscape of betel quid chewing‐associated tongue carcinoma
Source: Cancer Med. 2019 Jan 22;8(2):701–11. doi: 10.1002/cam4.1888 (PMC6382727; doi:10.1002/cam4.1888)
Supplement: Supplementary file 11 [file CAM4-8-701-s011.xlsx]

## Sheet: Table_S10
Table S10. HPV detection in 15 BQ-TC and 5 nBQ-TC tumor samples.
Sample	Tumor	Group	HPV16,18	HPV16,18 detection method	HPV16,18,31,33,35,39,45,51,52,53,56,58,59,66,68,73,82 and HPV6,11,42,43,81,83	HPV16,18,31,33,35,39,45,51,52,53,56,58,59,66,68,73,82 and HPV6,11,42,43,81,83 detection method
KQ01	Tumor	BQ-TC	N		N	Reverse Dot Blot
KQ02	Tumor	BQ-TC	N		N	Reverse Dot Blot
KQ03	Tumor	BQ-TC	N		N	Reverse Dot Blot
KQ04	Tumor	BQ-TC	N		N	Reverse Dot Blot
KQ05	Tumor	BQ-TC	N		N	Reverse Dot Blot
KQ06	Tumor	BQ-TC	N		N	Reverse Dot Blot
KQ07	Tumor	BQ-TC	N		N	Reverse Dot Blot
KQ08	Tumor	BQ-TC	N		N	Reverse Dot Blot
KQ09	Tumor	BQ-TC	N		N	Reverse Dot Blot
KQ10	Tumor	BQ-TC	N		N	Reverse Dot Blot
KQ21	Tumor	BQ-TC	N	Whole genome sequencing	N	Reverse Dot Blot
KQ22	Tumor	BQ-TC	N	Whole genome sequencing	N	Reverse Dot Blot
KQ23	Tumor	BQ-TC	N	Whole genome sequencing	N	Reverse Dot Blot
KQ24	Tumor	BQ-TC	N	Whole genome sequencing	N	Reverse Dot Blot
KQ25	Tumor	BQ-TC	N	Whole genome sequencing	N	Reverse Dot Blot
TJ03	Tumor	nBQ-TC	N	Whole genome sequencing	N	Reverse Dot Blot
TJ04	Tumor	nBQ-TC	N	Whole genome sequencing	N	Reverse Dot Blot
TJ05	Tumor	nBQ-TC	N	Whole genome sequencing	N	Reverse Dot Blot
TJ06	Tumor	nBQ-TC	N	Whole genome sequencing	N	Reverse Dot Blot
TJ07	Tumor	nBQ-TC	N	Whole genome sequencing	N	Reverse Dot Blot
