# Supplementary material for: Mutational signatures and the genomic landscape of betel quid chewing‐associated tongue carcinoma
Source: Cancer Med. 2019 Jan 22;8(2):701–11. doi: 10.1002/cam4.1888 (PMC6382727; doi:10.1002/cam4.1888)
Supplement: Supplementary file 13 [file CAM4-8-701-s013.xlsx]

## Sheet: Table_S12
Table S12. RASA1 and TP53 gene mutation status in 15 BQ-TC, 5 nBQ-TC and 82 TCGA-TC patients (tongue carcinoma).
Sample	Group	RASA1 gene	RASA1 group	TP53 gene
KQ21	BQ-TC	RASA1 nonsynonymy mutation	RASA1-M	TP53 wildtype
KQ22	BQ-TC	RASA1 nonsynonymy mutation	RASA1-M	TP53 wildtype
KQ24	BQ-TC	RASA1 nonsynonymy mutation	RASA1-M	TP53 wildtype
KQ01	BQ-TC	RASA1 wildtype	RASA1-W	TP53 nonsynonymy mutation
KQ02	BQ-TC	RASA1 wildtype	RASA1-W	TP53 nonsynonymy mutation
KQ03	BQ-TC	RASA1 wildtype	RASA1-W	TP53 nonsynonymy mutation
KQ04	BQ-TC	RASA1 wildtype	RASA1-W	TP53 nonsynonymy mutation
KQ05	BQ-TC	RASA1 wildtype	RASA1-W	TP53 wildtype
KQ06	BQ-TC	RASA1 wildtype	RASA1-W	TP53 nonsynonymy mutation
KQ07	BQ-TC	RASA1 wildtype	RASA1-W	TP53 wildtype
KQ08	BQ-TC	RASA1 wildtype	RASA1-W	TP53 wildtype
KQ09	BQ-TC	RASA1 wildtype	RASA1-W	TP53 wildtype
KQ10	BQ-TC	RASA1 wildtype	RASA1-W	TP53 nonsynonymy mutation
KQ23	BQ-TC	RASA1 wildtype	RASA1-W	TP53 wildtype
KQ25	BQ-TC	RASA1 wildtype	RASA1-W	TP53 nonsynonymy mutation
TJ03	nBQ-TC	RASA1 wildtype	RASA1-W	TP53 wildtype
TJ04	nBQ-TC	RASA1 wildtype	RASA1-W	TP53 wildtype
TJ05	nBQ-TC	RASA1 wildtype	RASA1-W	TP53 wildtype
TJ06	nBQ-TC	RASA1 wildtype	RASA1-W	TP53 wildtype
TJ07	nBQ-TC	RASA1 wildtype	RASA1-W	TP53 wildtype
TCGA-CV-6959	TCGA-TC	RASA1 nonsynonymy mutation	RASA1-M	TP53 nonsynonymy mutation
TCGA-CQ-6219	TCGA-TC	RASA1 nonsynonymy mutation	RASA1-M	TP53 nonsynonymy mutation
TCGA-CQ-6224	TCGA-TC	RASA1 nonsynonymy mutation	RASA1-M	TP53 nonsynonymy mutation
TCGA-CV-7243	TCGA-TC	RASA1 nonsynonymy mutation	RASA1-M	TP53 wildtype
TCGA-CV-6961	TCGA-TC	RASA1 wildtype	RASA1-W	TP53 wildtype
TCGA-CV-5970	TCGA-TC	RASA1 wildtype	RASA1-W	TP53 nonsynonymy mutation
TCGA-CV-6956	TCGA-TC	RASA1 wildtype	RASA1-W	TP53 nonsynonymy mutation
TCGA-CV-6954	TCGA-TC	RASA1 wildtype	RASA1-W	TP53 wildtype
TCGA-CV-6952	TCGA-TC	RASA1 wildtype	RASA1-W	TP53 nonsynonymy mutation
TCGA-CV-6951	TCGA-TC	RASA1 wildtype	RASA1-W	TP53 nonsynonymy mutation
TCGA-CV-6933	TCGA-TC	RASA1 wildtype	RASA1-W	TP53 nonsynonymy mutation
TCGA-CQ-5327	TCGA-TC	RASA1 wildtype	RASA1-W	TP53 wildtype
TCGA-CV-6441	TCGA-TC	RASA1 wildtype	RASA1-W	TP53 wildtype
TCGA-CV-7255	TCGA-TC	RASA1 wildtype	RASA1-W	TP53 nonsynonymy mutation
TCGA-DQ-5625	TCGA-TC	RASA1 wildtype	RASA1-W	TP53 wildtype
TCGA-CR-7394	TCGA-TC	RASA1 wildtype	RASA1-W	TP53 nonsynonymy mutation
TCGA-CV-6934	TCGA-TC	RASA1 wildtype	RASA1-W	TP53 nonsynonymy mutation
TCGA-CN-6024	TCGA-TC	RASA1 wildtype	RASA1-W	TP53 nonsynonymy mutation
TCGA-BA-4075	TCGA-TC	RASA1 wildtype	RASA1-W	TP53 nonsynonymy mutation
TCGA-CV-7438	TCGA-TC	RASA1 wildtype	RASA1-W	TP53 nonsynonymy mutation
TCGA-CX-7085	TCGA-TC	RASA1 wildtype	RASA1-W	TP53 wildtype
TCGA-CV-6941	TCGA-TC	RASA1 wildtype	RASA1-W	TP53 wildtype
TCGA-BA-4074	TCGA-TC	RASA1 wildtype	RASA1-W	TP53 nonsynonymy mutation
TCGA-CQ-6225	TCGA-TC	RASA1 wildtype	RASA1-W	TP53 nonsynonymy mutation
TCGA-CV-7238	TCGA-TC	RASA1 wildtype	RASA1-W	TP53 nonsynonymy mutation
TCGA-CV-6945	TCGA-TC	RASA1 wildtype	RASA1-W	TP53 nonsynonymy mutation
TCGA-CR-7390	TCGA-TC	RASA1 wildtype	RASA1-W	TP53 nonsynonymy mutation
TCGA-CN-6019	TCGA-TC	RASA1 wildtype	RASA1-W	TP53 nonsynonymy mutation
TCGA-DQ-5624	TCGA-TC	RASA1 wildtype	RASA1-W	TP53 nonsynonymy mutation
TCGA-CQ-6221	TCGA-TC	RASA1 wildtype	RASA1-W	TP53 nonsynonymy mutation
TCGA-CN-5367	TCGA-TC	RASA1 wildtype	RASA1-W	TP53 nonsynonymy mutation
TCGA-D6-6823	TCGA-TC	RASA1 wildtype	RASA1-W	TP53 nonsynonymy mutation
TCGA-CV-7104	TCGA-TC	RASA1 wildtype	RASA1-W	TP53 nonsynonymy mutation
TCGA-CN-5370	TCGA-TC	RASA1 wildtype	RASA1-W	TP53 nonsynonymy mutation
TCGA-CV-5977	TCGA-TC	RASA1 wildtype	RASA1-W	TP53 nonsynonymy mutation
TCGA-DQ-5631	TCGA-TC	RASA1 wildtype	RASA1-W	TP53 nonsynonymy mutation
TCGA-CV-6003	TCGA-TC	RASA1 wildtype	RASA1-W	TP53 nonsynonymy mutation
TCGA-BA-7269	TCGA-TC	RASA1 wildtype	RASA1-W	TP53 nonsynonymy mutation
TCGA-CR-7401	TCGA-TC	RASA1 wildtype	RASA1-W	TP53 wildtype
TCGA-CN-4736	TCGA-TC	RASA1 wildtype	RASA1-W	TP53 nonsynonymy mutation
TCGA-CN-4742	TCGA-TC	RASA1 wildtype	RASA1-W	TP53 nonsynonymy mutation
TCGA-CN-6998	TCGA-TC	RASA1 wildtype	RASA1-W	TP53 nonsynonymy mutation
TCGA-CR-7382	TCGA-TC	RASA1 wildtype	RASA1-W	TP53 wildtype
TCGA-CV-6939	TCGA-TC	RASA1 wildtype	RASA1-W	TP53 wildtype
TCGA-CV-7103	TCGA-TC	RASA1 wildtype	RASA1-W	TP53 nonsynonymy mutation
TCGA-CV-6436	TCGA-TC	RASA1 wildtype	RASA1-W	TP53 nonsynonymy mutation
TCGA-DQ-5630	TCGA-TC	RASA1 wildtype	RASA1-W	TP53 nonsynonymy mutation
TCGA-BB-4224	TCGA-TC	RASA1 wildtype	RASA1-W	TP53 nonsynonymy mutation
TCGA-CV-5976	TCGA-TC	RASA1 wildtype	RASA1-W	TP53 nonsynonymy mutation
TCGA-DQ-7592	TCGA-TC	RASA1 wildtype	RASA1-W	TP53 nonsynonymy mutation
TCGA-D6-6825	TCGA-TC	RASA1 wildtype	RASA1-W	TP53 nonsynonymy mutation
TCGA-BA-6873	TCGA-TC	RASA1 wildtype	RASA1-W	TP53 nonsynonymy mutation
TCGA-CQ-5330	TCGA-TC	RASA1 wildtype	RASA1-W	TP53 nonsynonymy mutation
TCGA-CV-7180	TCGA-TC	RASA1 wildtype	RASA1-W	TP53 nonsynonymy mutation
TCGA-CQ-6222	TCGA-TC	RASA1 wildtype	RASA1-W	TP53 nonsynonymy mutation
TCGA-CN-4725	TCGA-TC	RASA1 wildtype	RASA1-W	TP53 nonsynonymy mutation
TCGA-CV-5973	TCGA-TC	RASA1 wildtype	RASA1-W	TP53 nonsynonymy mutation
TCGA-CN-6996	TCGA-TC	RASA1 wildtype	RASA1-W	TP53 nonsynonymy mutation
TCGA-CQ-5325	TCGA-TC	RASA1 wildtype	RASA1-W	TP53 wildtype
TCGA-BB-7863	TCGA-TC	RASA1 wildtype	RASA1-W	TP53 wildtype
TCGA-CV-6433	TCGA-TC	RASA1 wildtype	RASA1-W	TP53 wildtype
TCGA-D6-6515	TCGA-TC	RASA1 wildtype	RASA1-W	TP53 nonsynonymy mutation
TCGA-CQ-7067	TCGA-TC	RASA1 wildtype	RASA1-W	TP53 nonsynonymy mutation
TCGA-BB-7872	TCGA-TC	RASA1 wildtype	RASA1-W	TP53 wildtype
TCGA-CN-4737	TCGA-TC	RASA1 wildtype	RASA1-W	TP53 nonsynonymy mutation
TCGA-CV-7236	TCGA-TC	RASA1 wildtype	RASA1-W	TP53 nonsynonymy mutation
TCGA-BA-5557	TCGA-TC	RASA1 wildtype	RASA1-W	TP53 nonsynonymy mutation
TCGA-CR-7397	TCGA-TC	RASA1 wildtype	RASA1-W	TP53 nonsynonymy mutation
TCGA-CR-7372	TCGA-TC	RASA1 wildtype	RASA1-W	TP53 nonsynonymy mutation
TCGA-CN-4733	TCGA-TC	RASA1 wildtype	RASA1-W	TP53 nonsynonymy mutation
TCGA-CR-6488	TCGA-TC	RASA1 wildtype	RASA1-W	TP53 wildtype
TCGA-CR-6493	TCGA-TC	RASA1 wildtype	RASA1-W	TP53 nonsynonymy mutation
TCGA-CV-5979	TCGA-TC	RASA1 wildtype	RASA1-W	TP53 nonsynonymy mutation
TCGA-HD-7831	TCGA-TC	RASA1 wildtype	RASA1-W	TP53 nonsynonymy mutation
TCGA-CQ-7065	TCGA-TC	RASA1 wildtype	RASA1-W	TP53 nonsynonymy mutation
TCGA-CR-7392	TCGA-TC	RASA1 wildtype	RASA1-W	TP53 wildtype
TCGA-CQ-5329	TCGA-TC	RASA1 wildtype	RASA1-W	TP53 nonsynonymy mutation
TCGA-CV-5971	TCGA-TC	RASA1 wildtype	RASA1-W	TP53 wildtype
TCGA-CQ-6229	TCGA-TC	RASA1 wildtype	RASA1-W	TP53 nonsynonymy mutation
TCGA-CR-7391	TCGA-TC	RASA1 wildtype	RASA1-W	TP53 wildtype
TCGA-CN-6017	TCGA-TC	RASA1 wildtype	RASA1-W	TP53 nonsynonymy mutation
TCGA-CR-7393	TCGA-TC	RASA1 wildtype	RASA1-W	TP53 nonsynonymy mutation
