# Supplementary material for: Mutational signatures and the genomic landscape of betel quid chewing‐associated tongue carcinoma
Source: Cancer Med. 2019 Jan 22;8(2):701–11. doi: 10.1002/cam4.1888 (PMC6382727; doi:10.1002/cam4.1888)
Supplement: Supplementary file 14 [file CAM4-8-701-s014.xlsx]

## Sheet: Table_S13
Table S13. RASA1 gene nonsynonymous mutation in tongue carcinoma.
Sample	Source	Chr	Start	End	Mutation	Consequence	SYMBOL	Feature	Protein_position	Amino_acids
KQ22	BQ-TC	5	86685313	86685313	G/A	missense_variant	RASA1	NM_002890.2	1010	R/Q
KQ24	BQ-TC	5	86564504	86564504	G/A	missense_variant	RASA1	NM_002890.2	79	G/E
KQ21	BQ-TC	5	86629108	86629108	C/T	stop_gained	RASA1	NM_002890.2	285	R/*
TCGA-CQ-6219	TCGA-TC	5	86658371	86658371	C/G	missense_variant	RASA1	NM_002890.2	446	Q/E
TCGA-CQ-6224	TCGA-TC	5	86674234	86674234	G/A	missense_variant	RASA1	NM_002890.2	789	R/Q
TCGA-CV-7243	TCGA-TC	5	86674234	86674234	G/T	missense_variant	RASA1	NM_002890.2	789	R/L
TCGA-CV-6959	TCGA-TC	5	86659245	86659245	C/T	stop_gained	RASA1	NM_002890.2	512	R/*
OT11	2015 F1000Research paper	5	86672329	86672329	C/T	stop_gained	RASA1	NM_002890.2	711	R/*
OT32	2015 F1000Research paper	5	86564737	86564749	GACTCTCTGGATG/-	frameshift_variant	RASA1	NM_002890.2	157-161	DSLDG/X
OT42	2015 F1000Research paper	5	86648996	86648996	T/A	missense_variant	RASA1	NM_002890.2	426	Y/N
OT44	2015 F1000Research paper	5	86681151	86681150	-/ATATT	frameshift_variant	RASA1	NM_002890.2	931	I/NIX
